# Supplementary material for: Family History of Head and Neck Cancers
Source: Cancers (Basel). 2021 Aug 16;13(16):4115. doi: 10.3390/cancers13164115 (PMC8392405; doi:10.3390/cancers13164115)
Supplement: Supplementary file 1 [file cancers-13-04115-s001.zip]

Archive with 1 entries (1 files):
- cancers-1292324-supplementary.pdf
